# Supplementary material for: [(WR)8WKβA]-Doxorubicin Conjugate: A Delivery System to Overcome Multi-Drug Resistance against Doxorubicin
Source: Cells. 2022 Jan 16;11(2):301. doi: 10.3390/cells11020301 (PMC8774489; doi:10.3390/cells11020301)
Supplement: Supplementary file 1 [file cells-11-00301-s001.zip]

Archive with 1 entries (1 files):
- cells-1491796-supplementary.pdf
